# Supplementary material for: Antibiotic Resistance Profiling and Phylogenicity of Uropathogenic Bacteria Isolated from Patients with Urinary Tract Infections
Source: Antibiotics (Basel). 2023 Oct 3;12(10):1508. doi: 10.3390/antibiotics12101508 (PMC10603882; doi:10.3390/antibiotics12101508)
Supplement: Supplementary file 1 [file antibiotics-12-01508-s001.zip]

Archive with 1 entries (1 files):
- antibiotics-2572266-supplementary.pdf
